# Supplementary material for: Over-expression of the photoperiod response regulator ZmCCT10 modifies plant architecture, flowering time and inflorescence morphology in maize
Source: PLoS One. 2019 Feb 6;14(2):e0203728. doi: 10.1371/journal.pone.0203728 (PMC6364868; doi:10.1371/journal.pone.0203728)
Supplement: S1 Table — (XLS) [file pone.0203728.s016.xls]

## Sheet: S1 Table
S1 Table. Phenotypic traits of T0 transgenic plants (UBIpro:ZmCCT10 and BSVpro:ZmCCT10) separated by constructs.
Allele	Line	No. of Events Produced		No. of Plants Measured	Plant Height (cm)			No. of Plants Measured	Leaf No.			No. of Plants Measured	Days to Shed		Highest node with brace roots			No. plants with plantlets
					Mean	Stdev			Mean	Stdev			Mean	Stdev	No. of plants	Range
Gaspe	UBIpro:ZmCCT10Gaspe*	10		10	132.95	25.19		10	10.9	3.6		10	41.6	7.62	ND	ND		0
Tropical	UBIpro:ZmCCT10CML436	10		9	130.33	14.15		9	12.67	4		9	46.22	7.76	ND	ND		0
Tropical	UBIpro:ZmCCT10CML436*	9		9	129	18.19		9	9.78	0.67		9	39.33	2.18	ND	ND		0
Tropical	UBIpro:ZmCCT10CML311	10		10	127.6	17.63		10	9.4	0.84		10	41.6	3.6	ND	ND		0
Teosinte	UBIpro:ZmCCT10PI422162*	9		9	131.22	27.25		9	9.67	0.87		9	41.22	2.91	ND	ND		0
Teosinte	UBIpro:ZmCCT10PI441934*	9		9	139.22	22.78		9	9.78	1.09		9	40.67	4.36	ND	ND		0
Gaspe	BSVpro:ZmCCT10Gaspe	10		9	237.11	66.7		10	28.6	11.18		10	101.5	41.43	7	15 to 36		5
B73	BSVpro:ZmCCT10B73	9		7	315.07	35.17		9	33.44	6.15		4	129	18.49	7	0 to 35		7
Tropical	BSVpro:ZmCCT10CML436	9		7	295.71	83.58		9	38.44	9.91		4	123.25	35.74	7	0 to 37		7
Tropical	BSVpro:ZmCCT10CML311	10		9	256.61	62.34		10	32.5	11.12		7	106.71	37.18	8	24 to 34		5
Teosinte	BSVpro:ZmCCT10PI422162	10		6	258.67	62.11		10	27.8	9.02		8	88.88	31.95	5	0 to 31		2
Teosinte	BSVpro:ZmCCT10PI441934	10		10	316.7	29.15		10	35.4	7.06		8	133.75	22.54	10	18 to 34		8
* indicates genomic fragments. No data (ND).
