# Supplementary material for: Over-expression of the photoperiod response regulator ZmCCT10 modifies plant architecture, flowering time and inflorescence morphology in maize
Source: PLoS One. 2019 Feb 6;14(2):e0203728. doi: 10.1371/journal.pone.0203728 (PMC6364868; doi:10.1371/journal.pone.0203728)
Supplement: S2 Table — (XLS) [file pone.0203728.s017.xls]

## Sheet: S2 Table
S2 Table. Phenotypic traits of T1 transgenic plants (UBIpro:ZmCCT10 and BSVpro:ZmCCT10) separated by constructs.
Allele	Line	No. of Plants Measured	Relative Expression of ZmCCT10 in leaves qRT-PCR	Plant Height (cm)	Plant Growth Rate (cm/day)	Leaf No.	Leaf appearance rate (leaves/day)	Highest Node with Brace Roots		Days to Shed		Days to Silk		No. plants with apically induced plantlets
								No. of plants	Range	No. of plants	Mean ± SD	No. of plants	Mean ± SD
	NTG siblings	105	0	71.6 ± 15.4	4.4 ± 1.0	9.6 ± 0.8	0.28	90	4 to 6	105	35.9 ± 1.4	99	38.6 ± 2.6	0
Gaspe	UBIpro:ZmCCT10Gaspe*	20	0.7 ± 0.1	87.2 ± 15.2	3.9 ± 0.6	11.8 ± 1.1	0.3	19	6 to 7	20	39.6 ± 1.7	20	46.3 ± 2.6	0
B73	UBIpro:ZmCCT10B73	20	3.9 ± 1.4	76.5 ± 13.3	4.5 ± 0.9	9.9 ± 0.6	0.29	20	5 to 6	20	36.9 ± 0.9	20	40.0 ± 1.4	0
Tropical	UBIpro:ZmCCT10CML436	20	3.4 ± 0.4	138.8 ± 26.0	4.6 ± 0.9	14.9 ± 0.9	0.3	20	6 to 8	20	46.6 ± 2.1	20	54.9 ± 2.0	0
Tropical	UBIpro:ZmCCT10CML311	20	2.8 ± 0.9	125.7 ± 25.9	4.2 ± 0.6	14.5 ± 1.6	0.3	20	6 to 9	20	47.1 ± 4.4	20	55.4 ± 5.7	0
Teosinte	UBIpro:ZmCCT10PI422162	20	2.7 ± 0.4	105.9 ± 20.5	4.3 ± 0.7	12.8 ± 1.1	0.3	20	5 to 7	20	42.2 ± 2.1	20	48.4 ± 3.1	0
Teosinte	UBIpro:ZmCCT10PI441934	20	2.9 ± 0.8	95.4 ± 21.3	4.3 ± 1.0	11.6 ± 1.3	0.29	20	5 to 7	20	40.7 ± 1.8	20	48.0 ± 2.9	0
Gaspe	BSVpro:ZmCCT10Gaspe	3	6.0 ± 0.6	249.0 ± 31.9	2.7 ± 0.7	31.3 ± 3.2	0.3	3	28 to 32	2	110.0 ± 19.8	0	ND	1
B73	BSVpro:ZmCCT10B73	4	7.0 ± 1.0	215.6 ± 82.4	2.0 ± 0.7	33.8 ± 3.6	0.27	4	21 to 35	1	117	0	ND	2
Tropical	BSVpro:ZmCCT10CML436	18	8.6 ± 2.6	254.3 ± 59.9	2.5 ± 0.6	35.9 ± 5.6	0.31	18	23 to 37	7	107.3 ± 7.5	0	ND	7
Tropical	BSVpro:ZmCCT10CML311	20	11.8 ± 3.9	275.2 ± 50.1	2.6 ± 0.5	40.1 ± 6.9	0.29	20	21 to 33	3	116.7 ± 6.7	0	ND	10
Teosinte	BSVpro:ZmCCT10PI422162	20	17.9 ± 5.6	275.5 ± 38.4	3.4 ± 0.7	33.1 ± 3.2	0.34	20	16 to 36	19	94.6 ± 11.8	11	94.3 ± 8.4	4
Teosinte	BSVpro:ZmCCT10PI441934	4	6.0 ± 0.7	237.3 ± 34.4	2.6 ± 0.4	34.0 ± 0.8	0.33	4	29 to 33	3	102.0 ± 8.5	0	ND	1
* indicates genomic fragment. No Data (ND).
