# Supplementary material for: Over-expression of the photoperiod response regulator ZmCCT10 modifies plant architecture, flowering time and inflorescence morphology in maize
Source: PLoS One. 2019 Feb 6;14(2):e0203728. doi: 10.1371/journal.pone.0203728 (PMC6364868; doi:10.1371/journal.pone.0203728)
Supplement: S3 Table — (XLS) [file pone.0203728.s018.xls]

## Sheet: S3 Table
S3 Table. Stalk diameter at various nodes in non transgenic (NTG) and transgenic (UBIpro:ZmCCT10 and BSVpro:ZmCCT10) families.
Line	Node	Stalk Diameter (mm)
NTG	1	15.1 ± 3.3
NTG	2	13.1 ± 3.1
NTG	3	10.5 ± 2.5
NTG	4	9.7 ± 3.1
UBIpro:ZmCCT10	1	21.4 ± 1.7
UBIpro:ZmCCT10	2	19.2 ± 2.6
UBIpro:ZmCCT10	3	18.1 ± 3.4
UBIpro:ZmCCT10	4	17.2 ± 1.6
BSVpro:ZmCCT10	1	31.3 ± 3.3
BSVpro:ZmCCT10	2	29.3 ± 2.9
BSVpro:ZmCCT10	3	29.0 ± 1.7
BSVpro:ZmCCT10	4	28.6 ± 2.5
BSVpro:ZmCCT10	5	28.2 ± 2.1
BSVpro:ZmCCT10	15	24.9 ± 3.0
BSVpro:ZmCCT10	15	25.7 ± 3.9
Measurements represent means ± SE.
