# Supplementary material for: Over-expression of the photoperiod response regulator ZmCCT10 modifies plant architecture, flowering time and inflorescence morphology in maize
Source: PLoS One. 2019 Feb 6;14(2):e0203728. doi: 10.1371/journal.pone.0203728 (PMC6364868; doi:10.1371/journal.pone.0203728)
Supplement: S4 Table — (XLS) [file pone.0203728.s019.xls]

## Sheet: S4 Table
S4 Table. Percent of plants with macro-hairs by leaf number in non-transgenic (NTG), UBIpro:ZmCCT10, and BSVpro:ZmCCT10 transgenic plants.
Line	Leaf 3	Leaf 4	Leaf 5	Leaf 6	Plants
	(Percentage)				(No.)
NTG	0	76	100	100	60
UBIpro:ZmCCT10	0	78	100	100	120
NTG	0	78	100	100	60
BSVpro:ZmCCT10	0	41	100	100	84
