# Supplementary material for: Over-expression of the photoperiod response regulator ZmCCT10 modifies plant architecture, flowering time and inflorescence morphology in maize
Source: PLoS One. 2019 Feb 6;14(2):e0203728. doi: 10.1371/journal.pone.0203728 (PMC6364868; doi:10.1371/journal.pone.0203728)
Supplement: S5 Table — (XLS) [file pone.0203728.s020.xls]

## Sheet:  S5 Table
	S5 Table. Summary of genes analyzed from the flowering and meristem identity pathways.
	Pathway/Function	Gene name	GRMZM_ID	GenBank#	Chromosome No.	Forward Primer Sequence	Reverse Primer Sequence	Probe Sequence
	Photoperiod response regulator	ZmCCT	GRMZM2G381691	XM_008664774	10	GCGGCAAACCACTGAGACA	GCTCCCAGAGAATGACATGATG	GRMZM2G381691
	Circadian clock	GIGZ1A	GRMZM2G107101	BK006299	8	ACATCTGGGAAATCCATTGCA	CCCATTCCGATCCATGGTAA	TTACAGGTGGAAGCATCT
	Circadian clock	GIGZ1B	GRMZM5G844173	BK006298	3	the same as GIGZ1A	the same as GIGZ1A	the same as GIGZ1A
	Photoperiod	CONZ1	GRMZM2G405368	EU098139	9	GGTCAGTGCTTACACAGATTCCAT	CCACCTCCATTGACGATGAGA	AGCAACAGCATCTCT
	Photoperiod	ZmEHD1	GRMZM2G379656	XM_008666681	1	TGAAGACGGTTTGCTCATTCTG	GAAGACATTATCACGGTAGGGATGT	AAGAAGTTACCTCAAAGTT
	Aging, target of miR172	ZmRap2.7	GRMZM2G700665	XM_008658314	8	CGGTCGTGGAGCCTAAATG	TGGCGAACTGGTGGTGTCT	SYBR GREEN
	Aging, target of miR172	GL15	GRMZM2G160730	AY714877	9	GTGCCTCGTCATCCATCGT	GTGACTATTCGAGGGCAGGAAA	TGGGAAAAAGGTCTGAGC
	Florigen	ZCN8	GRMZM2G179264	EU241924	8	ACTTGCACTGGATGGTGACAGATA	CGGCCTCTCATAAAATATTAGCTCTT	CCAGAAACAACTAGTGTCAAC
	Florigen -like	ZCN7	GRMZM2G141756	EU241923	6	TTATCTGTCATTCCGTTGCGTTT	CAAGTCCGAGAAGCAAGAAGAGA	TGTGGAGCTTAGGCTGT
	Florigen -like	ZCN12	GRMZM2G103666	EU241928	3	GCCGGATAATATAAGACCAGCAAT	ACCAGCGGCTCCACATCA	SYBR GREEN
	Florigen -like	ZCN14	GRMZM2G373928	EU241929	8	CCGACATGCGCACCTTCTA	GGGCTCGGCGCATCA	SYBR GREEN
	Florigen -like	ZCN15	GRMZM2G051338	EU241930	6	CGCCGCCGTCTACTTCA	TGGAGACGATGGAGTGAGTAGTGT	CAGGAGGATGTACTCGTGAT
	Florigen -like	ZCN18	GRMZM2G158809	EU241933	2	GGCACTGGACTACGAGCATCT	GTCGTGGCCTTCAATCTCAAC	SYBR GREEN
	Florigen -like	ZCN26	GRMZM2G400167	EU241937	9	TTGCATTGGATGGTTACTGACATC	CTCTCATATGGTATGAGCTCTCGG	SYBR GREEN
	Anti-florigen TFL1-like	ZCN1	GRMZM2G092008	EU241917	3	TGCTGCTAGGAGACGCTGAA	GAAGGCCCTTATTATCGTCAGGTA	TCCCAGCTCTTATTGC
	Anti-florigen TFL1-like	ZCN3	GRMZM2G338454	EU241919	10	the same as ZCN1	the same as ZCN1	the same as ZCN1
	Floral transition	DLF1	GRMZM2G067921	EF093789	7	GGTGGTTGCTCGTTTTGTTTGT	GCAGCCACTCACTAATCAGTCACT	TTTTGAGGAGGTGATTAAG
	Floral transition MADS box	ZmSOC1	GRMZM2G171365	AJ430642	9	GCAAGCCAAGCAATGTGATATC	GAAGTGTTCGTTCTCTGAGACTCTGA	SYBR GREEN
	Floral transition AP1-like MADS box TF	ZMM4	GRMZM2G032339	AJ430641	1	GCAGGCTCGCGTTGGA	TTGCTGGATTTTGGGCTATCAC	CATCTGAGCTGCTGAAGGTTTGCCCTC
	Floral transition AP1-like MADS box TF	ZMM15	GRMZM2G553379	AJ430632	5	CAGGCTCGCGTTGGACTAC	GGCGGATAAACGGGAAGAGT	ATGCTTAGCCACCTGAG
	Floral transition AP1-like MADS box TF	ZMM28	GRMZM2G147716	AJ430695	7	TCCGCACTGTCAAGTAACAGG	GCATTTCGGTGACAGGTGTGT	TCTTCCCAGTGTAGTTTT
	Floral transition AP1-like MADS box TF	ZAP1	GRMZM2G148693	L466400	2	GGCCCAGACAAGCTCATCAT	TCAACGGCGGGAAGCA	ATTGCCGCCTCCACACA
	Inflorescence development SEP-like MADS box TF	ZMM31	GRMZM2G071620	AJ430640	5	GTGCCGTGTCCTTCAGAGATC	GCATGGCAGGCAGCAAA	CTACGAGTCCTGCTGCTGCTTTTGCG
	Inflorescence development SEP-like MADS box TF	ZMM24	GRMZM2G087095	AJ430638	1	CTTCACAGATCCCTACGAGCTTTAT	TTCAGTAAGCACCGCAAGCA	TGCTTTTGCCTGCCC
	Anti-florigen TFL1-like	ZCN2	GRMZM2G156079	EU241918	4	TTCCTGGGACTACCGATGCT	TGGCTTTGGGATCTCGTAGCT	CTTTTGGGAAAGAGGTGG
	Inflorescence development	ZFL1	GRMZM2G098813	AY179882	10	AACAAGCCCAAGATGCGG	TGTACGCCCGGCGC	TGCACTGCTACGCGCT
	Specification of lateral primordia, target of miR156	TSH4/ZmSBP6	GRMZM2G307588	BT041777	7	GGACCTCTCACTTCACGATATGG	CGAGAAACGGCGGGTTAGTA	CGGCTCGCTGCATCACTTCAAGGTA
	Specification of lateral primordia, target of miR156	ub2/ZmSBP30	GRMZM2G160917	NW_007617757	1	GACCCCTTGCGTCACGATAC	CGAGACGACATCACAGGGTAAA	CTGCGTCGCTCGGCGGTAACC
	Specification of lateral primordia, target of miR156	ub3/ZmSBP8	GRMZM2G460544	NM_001301523	4	GCGGCAGGTTCAGAAGCTT	CCTTTCACCACCAGGTCGAA	SYBR GREEN
	Target of miR156	TGA1	GRMZM2G101511	EU964361	4	CATCTACTTGCGGAGTTCGAC	CAAATGGTGAGAATCGCGTG	CATGGTGTCTGGCTGTGGCTTC
	Target of miR156	ZmSBP18	GRMZM2G067624	EU966210	7	TAGCTAGCACATCACCTCCTGTAAGTAA	AGTAGGCTTCGTGGCAGATCA	CTATATGTGCACCGACCGGAACCGG
	Target of miR156	ZmSBP14	GRMZM2G126018	NM_001143473	2	CCCCGTGTAACCCATTGC	GAATGATTTAGGTTATGGGAGTTGTAGAA	AAGTCGGCCCAACACCGGATCAT
	Spikelet meristem determinacy, target of miR172	TS6/IDS1	GRMZM5G862109	NM_001111434	1	GAGAGAGCCATAATAAGAAGCGACAT	CAAAATACTACTACTGTCTCGGAAACAATC	TCTCCCTCTGGTATGTGC
	Spikelet meristem determinacy, target of miR172	SID1	GRMZM2G176175	FJ686697	7	GGCCCCAGCATCCACAT	CGGTTCTCCTCTTCCTGCATA	TTGTCCAGGCTTCTTTGTGA
	spikelet meristem identity, target of miR172	BD1	GRMZM2G307119	AY196003	7	CTTCATGTGTACTCCGTCTTCGTT	TTCGACCGAGTTGATGATCTTAATAA	TCTCGATCTGTAGCTTTAA
	SPM determinacy, mutant long branches	RA1	GRMZM2G003927	AY957396	7	TCCCTCCATTTGTCCATTCTC	GCTCAAGTTGTCACTGCAAG	CGCGTGTGCCTAACCTAGCTAACTAC
	SPM determinacy, mutant long branches	RA2	AC233943_FGT002	DQ327701	3	CATCCATAGTCTCGGCCTTTC	TGTTGCTGGTGCTCGAC	SYBR GREEN
	SPM determinacy, mutant long branches	RA3	GRMZM2G014729	MN_1112394	7	CCCTGGTTTGAGTCCATGAAG	AGGAACATCACGATCTGCTTC	CAATGCGGACGGGTGCTTCTC
	SPM determinacy, mutant long branches	REL2	GRMZM2G042992	GQ927145	10	ATTGATGGCTGGGAAAAAAAGA	TTGTGAAACTGCACCCTTGTG	TATCCAACCCCCAGCAAACCGACC
	Lateral organ initiation, auxin biosynthesis	VT2	GRMZM2G127308	XM_008657447	8	CGGCCTTCTGCAACTTCAC	TGCTCTCGTTCTCGGTTCATAAA	CCACTAACCCCGGTACGTGCCGA
	Lateral organ initiation, auxin biosynthesis	SPI1	GRMZM2G025222	EU910940	3	GCCGACGCCCTCAACAT	GAGTCAGACGACAGCACTGTTACA	SYBR GREEN
	Lateral organ initiation, auxin transport	ZmPIN1a	GRMZM2G098643	NM_001322465	9	TTTGGTCGTTAATCCTTCAGCAT	ATATAGCAAGGGATCGTGGAGTTT	CCCTTGCTGTGCAACCGTACTAGTTCGAT
	Lateral organ initiation, auxin signaling	BIF1	GRMZM2G130953	KT819172	8	TTCTTCTCCCACTTCACCATCAG	ACGTACTCCGTCCCGTTCAC	SYBR GREEN
	Lateral organ initiation, auxin signaling	BIF4	GRMZM5G864847	KT819173	6	GGATCGCCAACCCAAGCT	AGCCATTGCTTCCCTTTGC	SYBR GREEN
	Lateral organ initiation, auxin response	BA1	GRMZM2G397518	AY683002	3	TGGATCCATATCACTACCAAACCA	ACCGGGTGCTGGAGGTAAG	SYBR GREEN
	Tillering and lateral branching	TB1	GRMZM2G060319	NM_001158993	4	CGGACGGGCACGAGTACT	CACGCGTCTGCATACCATACA	SYBR GREEN
