# Supplementary material for: Over-expression of the photoperiod response regulator ZmCCT10 modifies plant architecture, flowering time and inflorescence morphology in maize
Source: PLoS One. 2019 Feb 6;14(2):e0203728. doi: 10.1371/journal.pone.0203728 (PMC6364868; doi:10.1371/journal.pone.0203728)
Supplement: S6 Table — (XLS) [file pone.0203728.s021.xls]

## Sheet: S6 Table
S6 Table. T-test results of gene expression in non transgenic vs. transgenic plants (UBIpro:ZmCCT10 and BSVpro:ZmCCT10) apices.
Function	Gene	Construct	SAM	IM	BM	DT	IT
Floral transition	DLF1	UBIpro:ZmCCT10	n.s.	n.s.	0.0330206	n.s.	n.s.
		BSVpro:ZmCCT10	0.00279902	n.s.		n.s.
	ZmSOC1	UBIpro:ZmCCT10	3.5937e-08	0.110046	1.50983e-06	0.207528	n.s.
		BSVpro:ZmCCT10	0.000476321	0.22202		0.00272475
Anti-florigen TFL1-like	ZCN2	UBIpro:ZmCCT10	n.s.	n.s.	0.0143581	n.s.	n.s.
		BSVpro:ZmCCT10	n.s.	n.s.		n.s.
Inflorescence development	ZFL1	UBIpro:ZmCCT10	n.s.	0.0482207	0.0294552	n.s.	n.s.
		BSVpro:ZmCCT10	n.s.	n.s.		n.s.
Floral transition AP1-like MADS box TF	ZAP1	UBIpro:ZmCCT10	0.0297556	0.00406728	n.s.	n.s.	n.s.
		BSVpro:ZmCCT10	0.0270644	0.0025168		0.0271716
	ZMM28	UBIpro:ZmCCT10	0.0143722	n.s.	0.0202022	n.s.	n.s.
		BSVpro:ZmCCT10	0.00141757	0.0325434		n.s.
	ZMM4	UBIpro:ZmCCT10	0.0240767	0.0179801	0.00554825	n.s.	0.0329157
		BSVpro:ZmCCT10	n.s.	n.s.		n.s.
	ZMM15	UBIpro:ZmCCT10	0.0424544	0.0252788	0.0396774	n.s.	n.s.
		BSVpro:ZmCCT10	n.s.	n.s.		n.s.
Inflorescence development SEP-like MADS box TF	ZMM24	UBIpro:ZmCCT10	n.s.	n.s.	n.s.	n.s.	n.s.
		BSVpro:ZmCCT10	n.s.	n.s.		n.s.
	ZMM31	UBIpro:ZmCCT10	n.s.	n.s.	0.00413072	n.s.	n.s.
		BSVpro:ZmCCT10	n.s.	n.s.		n.s.
Spikelet pair meristem determinacy	RA1	UBIpro:ZmCCT10	n.s.	0.0383102	n.s.	n.s.	n.s.
		BSVpro:ZmCCT10	n.s.	n.s.		n.s.
	RA2	UBIpro:ZmCCT10	3.1581e-07	0.0102479	0.000556486	0.000168858	0.378858
		BSVpro:ZmCCT10	0.0432358	0.340701		0.0244226
	RA3	UBIpro:ZmCCT10	0.000641453	n.s.	n.s.	n.s.	n.s.
		BSVpro:ZmCCT10	0.0027397	n.s.		n.s.
	REL2	UBIpro:ZmCCT10	n.s.	n.s.	0.0110966	n.s.	n.s.
		BSVpro:ZmCCT10	1.24657e-05	n.s.		n.s.
Spikelet meristem determinacy, target of miR172	SID1	UBIpro:ZmCCT10	0.0145579	n.s.	0.0242548	n.s.	n.s.
		BSVpro:ZmCCT10	5.93514e-05	n.s.		n.s.
	BD1	UBIpro:ZmCCT10	n.s.	n.s.	n.s.	n.s.	n.s.
		BSVpro:ZmCCT10	n.s.	0.0404942		0.0429773
	TS6/IDS1	UBIpro:ZmCCT10	n.s.	n.s.	n.s.	n.s.	0.0401232
		BSVpro:ZmCCT10	0.00673308	0.000111964		n.s.
Specification of lateral primordia, target of miR156	TSH4/ZmSBP6	UBIpro:ZmCCT10	n.s.	n.s.	n.s.	n.s.	n.s.
		BSVpro:ZmCCT10	n.s.	n.s.		n.s.
	ub2/ZmSBP30	UBIpro:ZmCCT10	n.s.	0.034188	n.s.	n.s.	n.s.
		BSVpro:ZmCCT10	0.0110942	n.s.		n.s.
	ub3/ZmSBP8	UBIpro:ZmCCT10	n.s.	0.0108853	2.33094e-06	1.18664e-06	n.s.
		BSVpro:ZmCCT10	0.000504218	0.0123698		0.00558881
Target of miR156	ZmSBP14	UBIpro:ZmCCT10	n.s.	n.s.	0.0123837	n.s.	n.s.
		BSVpro:ZmCCT10	n.s.	n.s.		n.s.
	ZmSBP18	UBIpro:ZmCCT10	n.s.	n.s.	7.51638e-06	n.s.	n.s.
		BSVpro:ZmCCT10	n.s.	n.s.		n.s.
	TGA1	UBIpro:ZmCCT10	n.s.	0.000349043	0.000133709	n.s.	n.s.
		BSVpro:ZmCCT10	5.13027e-05	0.0471248		n.s.
Tillering and lateral branching	TB1	UBIpro:ZmCCT10	n.s.	n.s.	n.s.	n.s.	n.s.
		BSVpro:ZmCCT10	n.s.	n.s.		n.s.
Lateral organ initiation, auxin biosynthesis	VT2	UBIpro:ZmCCT10	7.51789e-08	0.00263786	0.000659077	0.000456031	n.s.
		BSVpro:ZmCCT10	0.000665304	n.s.		0.00307369
	SPI1	UBIpro:ZmCCT10	n.s.	0.0065038	n.s.	n.s.	n.s.
		BSVpro:ZmCCT10	n.s.	n.s.		n.s.
Lateral organ initiation, auxin transport	ZmPIN1a	UBIpro:ZmCCT10	n.s.	n.s.	n.s.	n.s.	n.s.
		BSVpro:ZmCCT10	n.s.	n.s.		n.s.
Lateral organ initiation, auxin signaling	BIF1	UBIpro:ZmCCT10	n.s.	0.00225917	7.45713e-05	0.00110871	n.s.
		BSVpro:ZmCCT10	n.s.	4.65609e-08		0.003657
	BIF4	UBIpro:ZmCCT10	n.s.	0.012042	n.s.	n.s.	n.s.
		BSVpro:ZmCCT10	0.00772591	n.s.		n.s.
Lateral organ initiation, auxin response	BA1	UBIpro:ZmCCT10	n.s.	0.0116903	n.s.	0.0259877	n.s.
		BSVpro:ZmCCT10	n.s.	n.s.		n.s.
SAM - shoot apical meristems; IM - inflorescence meristem; BM - branch meristem; DT - developing tassel; IM- immature tassel. TF - transcription factor. Means statistically different from NTG at P < 0.05 are shown. n.s. stands for non-significant. Empty cells mean no data collected.
